# Supplementary material for: PIN2 Polarity Establishment in Arabidopsis in the Absence of an Intact Cytoskeleton
Source: Biomolecules. 2019 Jun 7;9(6):222. doi: 10.3390/biom9060222 (PMC6628292; doi:10.3390/biom9060222)
Supplement: Supplementary file 1 [file biomolecules-09-00222-s001.zip]

Archive with 5 entries (4 files):
- MovS1.avi
- __MACOSX/
- __MACOSX/._MovS1.avi
- MovS2.avi
- __MACOSX/._MovS2.avi
